# Supplementary material for: Tricuspid valve repair concomitant with mitral valve surgery: a systematic review and meta-analysis
Source: Int J Surg. 2023 Jun 7;109(7):2082–95. doi: 10.1097/JS9.0000000000000396 (PMC10389546; doi:10.1097/JS9.0000000000000396)
Supplement: Supplementary file 4 [file js9-109-2082-s004.xlsx]

## Sheet: S1 
S1 Taking Pubmed as an example, the retrieval process was shown in the following table.
SET	QUERY
#1	Mitral Valve Annuloplasty [Mesh]
#2	Mitral Valve Annuloplasties
#3	Mitral Annuloplasty
#4	Mitral Annuloplasties
#5	Mitral Valve Annulus Repair
#6	Mitral Valvuloplasty
#7	Mitral valve repair
#8	Mitral valve surgery
#9	Mitral valve replacement
#10	#1 OR #2 OR #3 OR #4 OR #5 OR #6 OR #7 OR #8 OR #9 OR #10
#11	tricuspid valve insufficiency [Mesh]
#12	tricuspid valve insufficiency
#13	Tricuspid Valve Incompetence
#14	Tricuspid Incompetence
#15	functional tricuspid [Mesh]
#16	functional tricuspid
#17	tricuspid Valve Regurgitation
#18	functional tricuspid regurgitation
#19	tricuspid regurgitation
#20	isolated tricuspid regurgitation
#21	isolated tricuspid valve regurgitation
#22	isolated tricuspid valve incompetence
#23	Congenital tricuspid regurgitation
#24	Isolated congenital tricuspid regurgitation
#25	#11 OR #12 OR #13 OR #14 OR #15 OR #16 OR #17 OR #18 OR#19 OR #20 OR #21 OR #22 OR #23 OR #24
#26	#10 AND #25

## Sheet: S2
S2 Characteristics of the included studies and baseline information about the patients.
First Author [Ref]	Year	Design	TR classification	Result	Type of surgery	Study population (n)			Follow-up	Age (years)		Female gender		Diabetes mellitus		Hypertension (n)		Stroke		Coronary artery disease		Atrial fibrillation		PASP, ﻿mmHg		LVEF , %		﻿TV annulus diameter		TR Grade ≤ 2		TR Grade ＞2		NYHA Class ≤ II		NYHA Class ≥ III
						N	TVR	TVR-		TVR	TVR-	TVR	TVR-	TVR	TVR-	TVR	TVR-	TVR	TVR-	TVR	TVR-	TVR	TVR-	TVR	TVR-	TVR	TVR-	TVR	TVR-	TVR	TVR-	TVR	TVR-	TVR	TVR-	TVR	TVR-
Pieter De Meeste [32]	2015	RO	≥ Moderate	Unmatched study	Undivided	68	37	31	6 months, 3-5years	70±11	72±8	27	17									25	18			59±12	62±12	34±6	32±7
Antonio M. Calafiore[ [33]	2009	RO	≥ Moderate	RCT/Adjusted study	Undivided	110	51	59	60 months	63.9±8.9	66.4±9.4	9	18	8	20							20	8	41.2±11.5	38.2±11.8					11	50	40	9
Ling-Chen Huang [34]	2021	RO	≥ Moderate	RCT/Adjusted study	Undivided	80	40	40	30 days	57.55±8.63	56.78±10.84	25	27			9	11					19	15	46.55±16.34	45.65±14.05	56.25±6.12	56.80±6.01
Bettina Pfannmueller [20]	2013	RO	Moderate	Unmatched study	Undivided	430	94	336	4.6 ±2.4 years	67.2±10.0	66.5±10.4	47	177	13	60							60	145	46.0±13.3	49.4±14.5	58.4±13.1	57.8±14.0			94	336
Alexander Yeates [35]	2014	RO	≥ Moderate	Unmatched study	Undivided	56	22	34	47±33 months	65.24±12.28	66.86±11.93	15	21																							10	20
Umberto Benedetto [36]	2012	RCT	≤ Moderate	RCT/Adjusted study	Undivided	44	22	22	22 months	64±15	68±19	9	11	7	4	15	11					9	12	48±4	49±4	51±8	55±7	43±3	44±3	22	22			5	8	17	14
Philippe B. Bertrand [37]	2014	RO	/	RCT/Adjusted study	Undivided	78	45	33	5 months	68±11	69±8	28	11	9	9	24	19					19	5	47±15	43±15	51±16	54±16	4.2±0.6	3.4±0.6
Matteo Pettinari [38]	2018	RO	≤ Moderate	Unmatched study	Undivided	106	53	53	5 years	64.2±13.7	62.1±14.5	17	20	5	3	23	22					12	16	37.50±18.37	37.10±12.47					53	53
Sun Kyun Ro [23]	2013	RO	≤ Moderate	Unmatched study	Undivided	959	431	528	64.8 months	53.3±13.2	49.1±12.3	279	300	30	29	59	77	29	38			303	288			55.9±9.7	58.3±9.0			431	528
Kai-hu Shi [39]	2012	RCT	≤ Moderate	RCT/Adjusted study	Undivided	167	70	97	63 months	61.2±10.7	59.1±8.4	15	30	8	19							27	39	39.6±7.6	38.9±6.9	46.9±13.5	41.1±16.0			43	49
Michal ˇSm´ıd [40]	2010	RO	≤ Moderate	Unmatched study	Undivided	67	45	22	1-10years	71.3±6.8	70±7.2	18	17																	45	22
Wan Kee Kim [41]	2021	RO	Mild	Unmatched study	Undivided	1208	419	789	71.6 months	54.5±11.1	51.6±12.1	289	507	61	90	79	165					358	484	40.8±6.5	39.8±8.2	54.3±10.9	49.6±10.0			419	789
Wan Kee Kim-Adjusted [41]	2021	RO	Mild	RCT/Adjusted study	Undivided	1208	419	789	71.6 months	52.2±11.9	52.4±11.9	279	522	40	91	92	166					290	541	40.6±5.9	39.9±7.9	51.7±11.2	50.8±10.1			419	789
Arman Kilic [42]	2019	RO	/	RCT/Adjusted study	Undivided	238	119	119	5 years	69±11	70±12	62	53	13	13	65	62			14	12									78	118	41	1	44	53	11	12
Gille Koppers [43]	2012	RO	/	Unmatched study	Undivided	175	89	86	30 months	69±12	68±11	47	40	14	16											54±16	58±14	3.7±0.6	3.0±0.5
Jerome Jouan [44]	2015	RO	/	Unmatched study	Undivided	201	88	113	36±12 months	60.7±14.9	59.7±16.5	49	41											51.0±17.1	42.1±15.1
﻿Yue Zhong [45]	2021	RO	/	Unmatched study	Replacement	170	124	46	1 year	54±11	51±12	98	33									99	16	39.9±11.1	30.8±10.4	60.3±9.0	65.0±6.4	33.9±4.4	28.7±3.0	86	29	70	0			92	22
Chan [46]	2009	RO	≥ Moderate	Unmatched study	Replacement	231	125	106	6.8±4.8 years	64.3±12.9	65.4±12.6	93	65									76	61					3.4±0.8	3.2±0.7			125	106			80	73
Chao Xv [47]	2019	RCT	Mild	RCT/Adjusted study	Replacement	36	18	18	5 years	45.7±12.5	45.4±10.5	11	12									15	13			61.6±6.4	62.9±7.8	35.6±4.7	32.7±3.6	18	18					13	16
Choi [48]	2018	RO	Mild	Unmatched study	Replacement	256	82	174	77.4 ± 42.4 months	55.3±11.2	56.8±12.4	53	97	6	26	6	42	12	27			67	100	44.3±12.0	43.6±15.9					82	174					32	61
Choi-PS matched [48]	2018	RO	Mild	RCT/Adjusted study	Replacement	144	72	72	77.4 ± 42.4 months	54.5±11.4	55.6±10.6	46	43	5	6	5	5	12	11			57	61	42.1±10.3	42.9±11.7					72	72					27	32
Song [49]	2016	RCT	Mild	RCT/Adjusted study	Replacement	100	50	50	2 years	46.6±5.7	47.8±6.5	25	27																	50	50					41	41
Yundan Deng [50]	2016	RCT	Mild	RCT/Adjusted study	Replacement	36	18	18	2 years	45.67±12.49	45.44±10.48	11	12									15	13			61.61±6.42	62.89±7.79			18	18					13	16
Xiaojun Liu [51]	2015	RCT	Mild	RCT/Adjusted study	Replacement	94	50	44	2 years	48.8±5.4	48.4±6.1	24	21											54.2±9.9	53.3±10.4					50	44					42	39
Yongbo Li [52]	2015	RCT	Mild	RCT/Adjusted study	Replacement	36	18	18	6 months	45.67±12.49	45.44±10.48	11	12									15	13			61.61±6.42	62.89±7.79			18	18					13	16
HOU-1 [53]	2017	RO	≤ Moderate	Unmatched study	Replacement	92	45	47	8-45 months	51.6±13.5	52.3±12.4	20	21									10	12	45.2±7.8	44.5±7.6	51.4±6.7	52.3±6.5	43.5±3.7	42.1±3.6	45	47
HOU-2 [53]	2017	RO	≤ Moderate	Unmatched study	Replacement	87	40	47	8-45 months	52.7±14.2	52.3±12.4	18	21									8	12	45.6±8.2	44.5±7.6	52.2±6.6	52.3±6.5	43.7±3.9	42.1±3.6	40	47
Gammie [24]	2021	RCT	/	RCT/Adjusted study	Replacement	401	198	203	24 months	66.6±10.7	68.2±9.7	51	50			111	124					87	90			64.1±7.1	64.3±7.4	42.0±4.6	42.2±4.7	76	73					53	68
Lee H [22]	2016	RO	Mild	Unmatched study	Replacement	293	151	142	107months	52±11	50±14	96	92	12	15	16	17	21	27			132	82			56±7.5	56±7.5									32	41
Lee H-IPTW [22]	2016	RO	Mild	RCT/Adjusted study	Replacement	182	91	91	107months	50±12	50±14	51	55	9	11	8	9	16	16			72	71			56±7.5	56±7.5									23	24
Joon Bum Kim [54]	2014	RO	≤ Moderate	Unmatched study	Replacement	236	123	113	48.7 months	52.8±11.5	51.0±9.3	85	72	6	7	5	6	13	12			116	91			53.4±9.0	56.0±8.1			123	113					52	40
Zadok [55]	2019	RO	/	Unmatched study	Replacement	285	138	147	＞3 years	60±12	57±15	75	70	15	12	30	19			14	17			58.3±17.2	55.4±16.5			3.6±0.5	3.2±0.5	101	142	36	5	40	61	98	87
Zadok-sig TR [55]	2019	RO	/	RCT/Adjusted study	Replacement	152	109	43	＞3 years	62±11	60±16			15	13					15	25			61.6±17.3	62.6±17.6			3.6±0.5	3.0±1.2			109	43	14	6	29	7
Zadok- non-sig TR [55]	2019	RO	/	RCT/Adjusted study	Replacement	133	29	104	＞3 years	55±12	57±14			18	12					9	15			43.3±12.5	51.5±14.3			3.5±0.4	3.1±0.5	29	104			1	15	9	23
Jigang He-1 [56]	2012	RO	≥ Moderate	Unmatched study	Replacement	77	27	50	2 years	49.8±10.9	53.0±13.6	18	30							0	2													23	42	4	8
Jigang He-2 [56]	2012	RO	≥ Moderate	Unmatched study	Replacement	62	12	50	2 years	49.7±15.9	53.0±13.6	10	30							0	2													7	44	5	8
Omer Farooq [57]	2021	RO	/	Unmatched study	Replacement	158	22	136	3.5 years	37±11	41±12	14	71	3	18	10	36			1	8	4	8	50.5±22	47.5±26											12	69
Gilles D. Dreyfus [58]	2021	RO	/	Unmatched study	Replacement	441	234	207	10 years	65±12	67±14	168	141									92	48	40±11	39±12	65±10	66±9			230	207	4	0			87	74
Constance Verdonk [59]	2017	RO	/	Unmatched study	Replacement	287	165	122	2 years	61±16	62±17	105	57	22	24	55	52	4	5	7	14	89	27	53±16	45±15											132	69
Jigang He [60]	2014	RO	/	Unmatched study	Replacement	90	40	50	2 years	50.08±12.223	53.00±13.638	28	30							0	2					62±10	63±9									31	30
Bo Xiang [61]	2009	RO	/	Unmatched study	Replacement	112	56	56	25.04±5.04 months	45.5±8.45	43.45±10.9	43	46									47	30							31	56	24	0			50	45
Maylene Wong [62]	1990	RO	≥ Moderate	Unmatched study	Replacement	33	17	16	24±5 months	56±9	52±10	13	8									17	14	57±19	52±19	66±12	65±14							0	2	17	14
Lee H [21]	2020	RO	Mild	Unmatched study	Replacement	151	85	66	115.5±48.6 months	57.2±12.1	60.0±11.7	39	40	9	6	34	28	5	5			58	13			61.2±7.0	63.7±7.5	34.7±5.8	31.3±5.7							15	18
Lee H-IPTW [21]	2020	RO	Mild	RCT/Adjusted study	Replacement	150	86	64	115.5±48.6 months	58.8±12.1	58.3±11.8	41	31	9	8	35	27	6	7			55	14			62.1±6.8	62.1±8.1	34.0±5.8	31.6±5.4							19	14
Lee H-PS matched [21]	2020	RO	Mild	RCT/Adjusted study	Replacement	106	53	53	115.5±48.6 months	59.0±10.7	58.9±12.2	30	31	6	6	23	24	4	4			35	10			62.4±6.5	63.2±7.9	33.3±5.6	30.8±5.5							11	13
Michael Mehr [63]	2020	RO	≥ Moderate	Unmatched study	Repair	228	122	106	5 years	77.8±8.6	76.4±8.1	63	38	44	39							85	59					47±8				122	106			119	95
Hyun Song [64]	2007	RO	≥ Moderate	Unmatched study	Repair	92	44	48	6-114 months	54±12	44±11	33	41									38	26	48±19	54±20	55±7	57±8	39±7	36±6
Tirone E. David [65]	2017	RO	≥ Moderate	Unmatched study	Repair	1171	55	1116	9.1±5.3 years	65.5±13.4	57.9±12.6	27	318	2	48	14	330	5	58	7	155	29	206							26	1106	29	10	15	646	40	470
Takeshi Kitai [66]	2016	RO	/	Unmatched study	Repair	167	100	67	6.5 years	64±14	53±13	43	20									48	0			62±9	65±9					59	0			22	6
Joanna Chikwe [67]	2015	RO	Moderate	Unmatched study	Repair	645	419	226	3.7 years	59.2±12.3	52.3±13.5	143	93	10	10	214	82	14	2	49	28	95	26	37.6±14.4	31.8±12.3	60.2±7.7	61.5±6.9	38.8±5.6	35.4±5.5	410	226	9	0
Jian Liu [68]	2017	RO	Mild	Unmatched study	Repair	86	40	46	5 years	56.1±2.0	55.4±1.6	19	21																	40	46					18	20
Qing Xue [69]	2011	RO	Mild	Unmatched study	Repair	135	59	76	88.5±31.2 months			26	32									9	19							59	76					33	40
Gilles D. Dreyfus [4]	2005	RO	/	Unmatched study	Repair	311	148	163	4.8±2.9 years	58.5±14.1	61.2±13.1	60	60									48	43							146	163	2	0
